# Supplementary material for: Genome-Wide Analysis of Genes Involved in the GA Signal Transduction Pathway in ‘duli’ Pear (Pyrus betulifolia Bunge)
Source: Int J Mol Sci. 2022 Jun 12;23(12):6570. doi: 10.3390/ijms23126570 (PMC9224306; doi:10.3390/ijms23126570)
Supplement: Supplementary file 1 [file ijms-23-06570-s001.zip]

Archive with 3 entries (3 files):
- Figures S1-S3.pptx
- Table S1.pdf
- Table S2.pdf
